# Supplementary material for: A New Variant among Newcastle Disease Viruses Isolated in the Democratic Republic of the Congo in 2018 and 2019
Source: Viruses. 2021 Jan 20;13(2):151. doi: 10.3390/v13020151 (PMC7909526; doi:10.3390/v13020151)
Supplement: Supplementary file 1 [file viruses-13-00151-s001.zip]

Archive with 1 entries (1 files):
- viruses-1059102-supplementary.pptx
